# Supplementary material for: Identification of miRNA/FGFR2 Axis in Well-Differentiated Gastroenteropancreatic Neuroendocrine Tumors
Source: Int J Mol Sci. 2025 Jul 26;26(15):7232. doi: 10.3390/ijms26157232 (PMC12346824; doi:10.3390/ijms26157232)
Supplement: Supplementary file 1 [file ijms-26-07232-s001.zip › Table S1.xlsx]

## Sheet: data (2)
KEGG pathway	p-value	#genes	#miRNAs
ECM-receptor interaction	1.64081e-11	34	14
TGF-beta signaling pathway	3.35057e-06	37	15
Hippo signaling pathway	1.7859e-05	67	18
MAPK signaling pathway	0.000442094	105	17
Pathways in cancer	0.0011061	149	17
Proteoglycans in cancer	0.0011061	78	18
FoxO signaling pathway	0.00199026	56	17
Wnt signaling pathway	0.00363502	61	18
Prostate cancer	0.0038238	40	14
Ubiquitin mediated proteolysis	0.00392724	55	17
Signaling pathways regulating pluripotency of stem cells	0.00392724	58	19
Chronic myeloid leukemia	0.00608607	32	15
Renal cell carcinoma	0.00683884	31	15
AMPK signaling pathway	0.00905815	51	17
Thyroid cancer	0.0105443	15	13
Small cell lung cancer	0.0111724	38	14
ErbB signaling pathway	0.0111724	39	18
PI3K-Akt signaling pathway	0.0117253	124	16
Focal adhesion	0.012694	80	18
Non-small cell lung cancer	0.0168288	25	15
Neurotrophin signaling pathway	0.021335	49	18
Ras signaling pathway	0.021335	83	19
GABAergic synapse	0.0256485	32	16
Adherens junction	0.0256485	34	17
Axon guidance	0.0256485	46	19
Endometrial cancer	0.0267322	24	13
mRNA surveillance pathway	0.0267322	37	16
Colorectal cancer	0.0283518	27	16
Hepatitis B	0.0297383	52	17
Melanoma	0.034927	29	14
Protein processing in endoplasmic reticulum	0.0349982	62	18
Pancreatic cancer	0.0357126	29	15
